# Supplementary material for: Synthesis, Cytotoxicity and Antiproliferative Effect of New Pyrrole Hydrazones
Source: Molecules. 2024 Nov 21;29(23):5499. doi: 10.3390/molecules29235499 (PMC11643554; doi:10.3390/molecules29235499)
Supplement: Supplementary file 1 [file molecules-29-05499-s001.zip]

Archive with 1 entries (1 files):
- molecules-3256897-supplementary.pdf
